# Supplementary material for: Necrotizing Enterocolitis and Intestinal Microbiota: The Timing of Disease and Combined Effects of Multiple Species
Source: Front Pediatr. 2021 May 3;9:657349. doi: 10.3389/fped.2021.657349 (PMC8126687; doi:10.3389/fped.2021.657349)
Supplement: Supplementary file 1 [file Table_1.XLS]

## Sheet: 补充图1
	Taxa	Abundace	LDA_score	Pvalue
NECbirth	Bacteria.Bacteroidetes	5.17435	4.73592	0.00187461
	Bacteria.Actinobacteria	4.47918	4.06347	0.00807883
	Bacteria.Bacteroidetes.Bacteroidia	4.90062	4.4932	0.0360846
	Bacteria.Bacteroidetes.Sphingobacteriia	4.59558	4.30926	0.0110152
	Bacteria.Actinobacteria.Actinobacteria	4.46441	4.0625	0.00532061
	Bacteria.Bacteroidetes.Flavobacteriia	4.24998	3.9218	0.00430395
	Bacteria.Bacteroidetes._Saprospirae_	4.0514	3.7069	0.00243072
	Bacteria.Bacteroidetes.Bacteroidia.Bacteroidales	4.90062	4.4932	0.0360846
	Bacteria.Proteobacteria.Alphaproteobacteria.Rhizobiales	4.77713	4.42493	0.00807883
	Bacteria.Bacteroidetes.Sphingobacteriia.Sphingobacteriales	4.59558	4.30919	0.0110152
	Bacteria.Actinobacteria.Actinobacteria.Actinomycetales	4.45955	4.06747	0.00255054
	Bacteria.Bacteroidetes.Flavobacteriia.Flavobacteriales	4.24998	3.9218	0.00430395
	Bacteria.Bacteroidetes._Saprospirae_._Saprospirales_	4.0514	3.7069	0.00243072
	Bacteria._Thermi_.Deinococci.Thermales	3.45027	3.16455	0.00035122
	Bacteria.Proteobacteria.Betaproteobacteria.Burkholderiales.Oxalobacteraceae	5.50974	5.06598	0.0176746
	Bacteria.Proteobacteria.Gammaproteobacteria.Pseudomonadales.Pseudomonadaceae	4.8919	4.38655	0.0445001
	Bacteria.Bacteroidetes.Sphingobacteriia.Sphingobacteriales.Sphingobacteriaceae	4.59497	4.30915	0.0083581
	Bacteria.Bacteroidetes.Bacteroidia.Bacteroidales.Porphyromonadaceae	4.62197	4.27515	0.00293564
	Bacteria.Proteobacteria.Alphaproteobacteria.Rhizobiales.Brucellaceae	4.51329	4.21011	0.000201562
	Bacteria.Firmicutes.Bacilli.Lactobacillales.Aerococcaceae	4.21643	3.91135	0.0148094
	Bacteria.Bacteroidetes.Flavobacteriia.Flavobacteriales.Flavobacteriaceae	4.16823	3.87703	2.3e-05
	Bacteria.Actinobacteria.Actinobacteria.Actinomycetales.Microbacteriaceae	4.01147	3.72039	8.5e-05
	Bacteria.Bacteroidetes._Saprospirae_._Saprospirales_.Chitinophagaceae	4.05092	3.70649	0.00243072
	Bacteria.Proteobacteria.Alphaproteobacteria.Rhizobiales.Rhizobiaceae	3.91033	3.58653	0.00026575
	Bacteria.Firmicutes.Bacilli.Lactobacillales.Carnobacteriaceae	3.81201	3.51431	0.00981067
	Bacteria.Proteobacteria.Alphaproteobacteria.Rhizobiales.Bradyrhizobiaceae	3.67111	3.36409	0.00125376
	Bacteria.Firmicutes.Clostridia.Clostridiales._Tissierellaceae_	3.72588	3.32916	0.000138448
	Bacteria.Firmicutes.Bacilli.Bacillales.Planococcaceae	3.54367	3.22923	0.00152922
	Bacteria.Firmicutes.Bacilli.Lactobacillales.Lactobacillaceae	3.57119	3.20108	0.0176746
	Bacteria.Proteobacteria.Gammaproteobacteria.Oceanospirillales.Halomonadaceae	1.47689	3.20013	0.00969837
	Bacteria._Thermi_.Deinococci.Thermales.Thermaceae	3.45027	3.16471	0.00035122
	Bacteria.Proteobacteria.Deltaproteobacteria.Bdellovibrionales.Bacteriovoracaceae	1.50154	3.10496	0.00969837
	Bacteria.Proteobacteria.Betaproteobacteria.Burkholderiales.Alcaligenaceae	3.3949	3.07888	0.000683869
	Bacteria.Proteobacteria.Betaproteobacteria.Burkholderiales.Oxalobacteraceae.Ralstonia	5.4707	5.2044	0.000293367
	Bacteria.Proteobacteria.Alphaproteobacteria.Rhizobiales.Brucellaceae.Ochrobactrum	4.50097	4.19771	0.000357864
	Bacteria.Bacteroidetes.Bacteroidia.Bacteroidales.Porphyromonadaceae.Dysgonomonas	4.50259	4.13974	0.0038812
	Bacteria.Proteobacteria.Betaproteobacteria.Burkholderiales.Oxalobacteraceae.Cupriavidus	4.43055	4.07302	0.00501218
	Bacteria.Proteobacteria.Betaproteobacteria.Burkholderiales.Comamonadaceae.Pelomonas	4.41964	3.95878	0.0198331
	Bacteria.Firmicutes.Bacilli.Lactobacillales.Aerococcaceae.Facklamia	4.13455	3.82393	0.0231934
	Bacteria.Firmicutes.Erysipelotrichi.Erysipelotrichales.Erysipelotrichaceae.Erysipelothrix	4.15284	3.81816	0.0038812
	Bacteria.Proteobacteria.Gammaproteobacteria.Xanthomonadales.Xanthomonadaceae.Luteimonas	4.00643	3.73499	0.00969837
	Bacteria.Bacteroidetes._Saprospirae_._Saprospirales_.Chitinophagaceae.Sediminibacterium	4.04936	3.70875	0.00297919
	Bacteria.Bacteroidetes.Sphingobacteriia.Sphingobacteriales.Sphingobacteriaceae.Sphingobacterium	3.9705	3.66133	0.00540861
	Bacteria.Actinobacteria.Actinobacteria.Actinomycetales.Microbacteriaceae.Microbacterium	3.91933	3.62998	0.00147505
	Bacteria.Proteobacteria.Alphaproteobacteria.Rhizobiales.Rhizobiaceae.Agrobacterium	3.90439	3.58115	0.000100507
	Bacteria.Firmicutes.Bacilli.Lactobacillales.Carnobacteriaceae.Trichococcus	3.77832	3.47291	0.0231934
	Bacteria.Bacteroidetes.Flavobacteriia.Flavobacteriales.Flavobacteriaceae.Myroides	3.70358	3.42261	0.0231934
	Bacteria.Proteobacteria.Gammaproteobacteria.Pseudomonadales.Moraxellaceae.Psychrobacter	3.71366	3.41383	0.01346
	Bacteria.Proteobacteria.Betaproteobacteria.Burkholderiales.Comamonadaceae.Delftia	3.57539	3.24959	0.00088274
	Bacteria.Firmicutes.Bacilli.Lactobacillales.Lactobacillaceae.Lactobacillus	3.56537	3.19802	0.0450869
	Bacteria._Thermi_.Deinococci.Thermales.Thermaceae.Thermus	3.45027	3.16481	0.00035122
	Bacteria.Proteobacteria.Betaproteobacteria.Burkholderiales.Comamonadaceae.Mitsuaria	1.59897	3.12756	0.0199211
	Bacteria.Firmicutes.Clostridia.Clostridiales._Tissierellaceae_.GW_34	3.33898	3.05906	0.0231934
	Bacteria.Firmicutes.Bacilli.Bacillales.Planococcaceae.Kurthia	3.32064	3.01995	0.0231934
	Bacteria.Proteobacteria.Deltaproteobacteria.Bdellovibrionales.Bacteriovoracaceae.Peredibacter	1.46062	3.00613	0.0231934
CBirth	Bacteria.Tenericutes	4.29709	4.02652	0.0117682
	Bacteria.Tenericutes.Mollicutes	4.29709	3.96869	0.0117682
	Bacteria.Firmicutes.Bacilli.Bacillales	4.27109	3.9171	0.0225198
	Bacteria.Firmicutes.Bacilli.Bacillales.Bacillaceae	4.18228	3.93885	0.00459873
	Bacteria.Actinobacteria.Actinobacteria.Actinomycetales.Corynebacteriaceae	3.94157	3.53793	0.000936654
	Bacteria.Proteobacteria.Betaproteobacteria.Burkholderiales.Oxalobacteraceae.Herbaspirillum	5.13627	4.74402	0.0240014
	Bacteria.Proteobacteria.Alphaproteobacteria.Caulobacterales.Caulobacteraceae.Asticcacaulis	4.81603	4.52672	0.0185466
	Bacteria.Actinobacteria.Actinobacteria.Actinomycetales.Corynebacteriaceae.Corynebacterium	3.94157	3.53793	0.000936654
NEC	Bacteria.Bacteroidetes	5.20283	4.94254	0.0004772
	Bacteria.Actinobacteria	4.37975	4.03749	0.0315578
	Bacteria.Proteobacteria.Betaproteobacteria	5.13459	4.84905	0.00170781
	Bacteria.Bacteroidetes.Bacteroidia	5.07204	4.81446	0.00132294
	Bacteria.Proteobacteria.Alphaproteobacteria	5.0686	4.77788	0.0004772
	Bacteria.Firmicutes.Erysipelotrichi	4.52683	4.29572	0.0199094
	Bacteria.Actinobacteria.Actinobacteria	4.36232	4.01852	0.0315578
	Bacteria.Bacteroidetes._Saprospirae_	4.27466	3.98466	5.31127e-05
	Bacteria.Bacteroidetes.Flavobacteriia	4.17826	3.9071	1.76182e-05
	Bacteria.Bacteroidetes.Sphingobacteriia	3.84488	3.63312	0.000318538
	Bacteria.Proteobacteria.Deltaproteobacteria	3.72303	3.43568	5.31127e-05
	Bacteria.Proteobacteria.Betaproteobacteria.Burkholderiales	5.13343	4.84821	0.00170781
	Bacteria.Bacteroidetes.Bacteroidia.Bacteroidales	5.07204	4.81446	0.00132294
	Bacteria.Proteobacteria.Alphaproteobacteria.Rhizobiales	4.87015	4.58258	4.64355e-05
	Bacteria.Proteobacteria.Gammaproteobacteria.Pseudomonadales	4.77875	4.45192	0.00820774
	Bacteria.Firmicutes.Erysipelotrichi.Erysipelotrichales	4.52683	4.29572	0.0199094
	Bacteria.Proteobacteria.Alphaproteobacteria.Sphingomonadales	4.48389	4.18855	0.00618548
	Bacteria.Actinobacteria.Actinobacteria.Actinomycetales	4.34239	4.05757	0.00890833
	Bacteria.Bacteroidetes._Saprospirae_._Saprospirales_	4.27466	3.98466	5.31127e-05
	Bacteria.Bacteroidetes.Flavobacteriia.Flavobacteriales	4.17826	3.90711	1.76182e-05
	Bacteria.Proteobacteria.Alphaproteobacteria.Caulobacterales	4.01116	3.70817	0.00549115
	Bacteria.Bacteroidetes.Sphingobacteriia.Sphingobacteriales	3.84488	3.63312	0.000318538
	Bacteria.Proteobacteria.Gammaproteobacteria.Xanthomonadales	3.75056	3.48203	0.00433273
	Bacteria.Firmicutes.Bacilli.Bacillales	3.89392	3.40903	0.0134617
	Bacteria.Proteobacteria.Deltaproteobacteria.Desulfovibrionales	3.64348	3.33879	0.00788142
	Bacteria.Proteobacteria.Betaproteobacteria.Burkholderiales.Oxalobacteraceae	4.98971	4.70467	0.00437333
	Bacteria.Bacteroidetes.Bacteroidia.Bacteroidales.Porphyromonadaceae	4.87527	4.63003	0.00136816
	Bacteria.Proteobacteria.Gammaproteobacteria.Pseudomonadales.Moraxellaceae	4.73954	4.41166	0.00820774
	Bacteria.Proteobacteria.Alphaproteobacteria.Rhizobiales.Brucellaceae	4.65057	4.3637	7.62805e-06
	Bacteria.Firmicutes.Erysipelotrichi.Erysipelotrichales.Erysipelotrichaceae	4.52683	4.29572	0.0199094
	Bacteria.Proteobacteria.Betaproteobacteria.Burkholderiales.Comamonadaceae	4.52808	4.23758	0.00104612
	Bacteria.Proteobacteria.Alphaproteobacteria.Sphingomonadales.Sphingomonadaceae	4.47719	4.18188	0.0239637
	Bacteria.Bacteroidetes.Bacteroidia.Bacteroidales.Bacteroidaceae	4.42319	4.13181	0.00125712
	Bacteria.Firmicutes.Bacilli.Lactobacillales.Aerococcaceae	4.25634	4.02106	0.00247648
	Bacteria.Bacteroidetes._Saprospirae_._Saprospirales_.Chitinophagaceae	4.27466	3.98466	5.31127e-05
	Bacteria.Firmicutes.Clostridia.Clostridiales._Tissierellaceae_	4.08814	3.81768	5.31127e-05
	Bacteria.Bacteroidetes.Flavobacteriia.Flavobacteriales.Flavobacteriaceae	4.0647	3.79623	5.31127e-05
	Bacteria.Firmicutes.Clostridia.Clostridiales.Ruminococcaceae	4.0423	3.79515	0.0326848
	Bacteria.Proteobacteria.Alphaproteobacteria.Rhizobiales.Rhizobiaceae	4.04844	3.76118	0.000318538
	Bacteria.Proteobacteria.Alphaproteobacteria.Caulobacterales.Caulobacteraceae	4.01116	3.70817	0.00549115
	Bacteria.Firmicutes.Bacilli.Lactobacillales.Carnobacteriaceae	3.95814	3.68905	0.029724
	Bacteria.Firmicutes.Clostridia.Clostridiales.Veillonellaceae	3.94763	3.66311	0.0289045
	Bacteria.Actinobacteria.Actinobacteria.Actinomycetales.Corynebacteriaceae	3.9439	3.65688	0.000148595
	Bacteria.Firmicutes.Bacilli.Lactobacillales.Lactobacillaceae	3.92485	3.62837	0.00101546
	Bacteria.Bacteroidetes.Sphingobacteriia.Sphingobacteriales.Sphingobacteriaceae	3.8378	3.62707	0.000318538
	Bacteria.Proteobacteria.Alphaproteobacteria.Rhizobiales.Methylobacteriaceae	3.86553	3.566	0.00622286
	Bacteria.Firmicutes.Clostridia.Clostridiales.Lachnospiraceae	3.78986	3.50592	0.0433391
	Bacteria.Proteobacteria.Gammaproteobacteria.Xanthomonadales.Xanthomonadaceae	3.73619	3.46811	0.00433273
	Bacteria.Proteobacteria.Alphaproteobacteria.Rhizobiales.Bradyrhizobiaceae	3.69382	3.40463	0.00167511
	Bacteria.Proteobacteria.Gammaproteobacteria.Pseudomonadales.Pseudomonadaceae	3.71197	3.39671	0.00770397
	Bacteria.Proteobacteria.Betaproteobacteria.Burkholderiales.Alcaligenaceae	3.62779	3.38264	5.31127e-05
	Bacteria.Proteobacteria.Deltaproteobacteria.Desulfovibrionales.Desulfovibrionaceae	3.64348	3.35084	0.00788142
	Bacteria.Proteobacteria.Alphaproteobacteria.Rhizobiales.Phyllobacteriaceae	3.60229	3.32356	0.000320623
	Bacteria.Firmicutes.Bacilli.Bacillales.Planococcaceae	3.73128	3.28635	5.31127e-05
	Bacteria.Bacteroidetes.Flavobacteriia.Flavobacteriales._Weeksellaceae_	3.54013	3.26055	0.000148595
	Bacteria.Actinobacteria.Actinobacteria.Actinomycetales.Microbacteriaceae	3.50661	3.25114	0.000318538
	Bacteria.Bacteroidetes.Bacteroidia.Bacteroidales.S24_7	3.31695	3.01566	0.0153129
	Bacteria.Proteobacteria.Betaproteobacteria.Burkholderiales.Oxalobacteraceae.Ralstonia	4.93353	4.66146	1.76182e-05
	Bacteria.Bacteroidetes.Bacteroidia.Bacteroidales.Porphyromonadaceae.Dysgonomonas	4.65055	4.42695	0.00167511
	Bacteria.Proteobacteria.Gammaproteobacteria.Pseudomonadales.Moraxellaceae.Acinetobacter	4.69934	4.37686	0.0182041
	Bacteria.Proteobacteria.Alphaproteobacteria.Rhizobiales.Brucellaceae.Ochrobactrum	4.63605	4.34705	7.62805e-06
	Bacteria.Firmicutes.Erysipelotrichi.Erysipelotrichales.Erysipelotrichaceae.Erysipelothrix	4.41111	4.18803	0.000318538
	Bacteria.Bacteroidetes.Bacteroidia.Bacteroidales.Bacteroidaceae.Bacteroides	4.41843	4.12804	0.00125712
	Bacteria.Proteobacteria.Betaproteobacteria.Burkholderiales.Comamonadaceae.Pelomonas	4.40679	4.11911	0.000320623
	Bacteria.Bacteroidetes._Saprospirae_._Saprospirales_.Chitinophagaceae.Sediminibacterium	4.27052	3.98055	5.31127e-05
	Bacteria.Firmicutes.Bacilli.Lactobacillales.Aerococcaceae.Facklamia	4.18508	3.94464	0.00788142
	Bacteria.Proteobacteria.Alphaproteobacteria.Sphingomonadales.Sphingomonadaceae.Sphingobium	4.17658	3.89293	0.0340977
	Bacteria.Proteobacteria.Alphaproteobacteria.Sphingomonadales.Sphingomonadaceae.Sphingomonas	4.09165	3.80586	0.00247648
	Bacteria.Proteobacteria.Betaproteobacteria.Burkholderiales.Oxalobacteraceae.Cupriavidus	4.06779	3.78199	0.0195391
	Bacteria.Proteobacteria.Alphaproteobacteria.Rhizobiales.Rhizobiaceae.Agrobacterium	4.0461	3.75898	0.000318538
	Bacteria.Actinobacteria.Actinobacteria.Actinomycetales.Corynebacteriaceae.Corynebacterium	3.9439	3.65695	0.000148595
	Bacteria.Firmicutes.Bacilli.Lactobacillales.Carnobacteriaceae.Trichococcus	3.92176	3.6505	0.00167511
	Bacteria.Firmicutes.Bacilli.Lactobacillales.Lactobacillaceae.Lactobacillus	3.91797	3.62184	0.000686659
	Bacteria.Bacteroidetes.Flavobacteriia.Flavobacteriales.Flavobacteriaceae.Myroides	3.76117	3.4449	0.00788142
	Bacteria.Proteobacteria.Betaproteobacteria.Burkholderiales.Comamonadaceae.Delftia	3.71106	3.41999	0.00622286
	Bacteria.Firmicutes.Clostridia.Clostridiales._Tissierellaceae_.GW_34	3.62117	3.38607	0.00788142
	Bacteria.Proteobacteria.Alphaproteobacteria.Rhizobiales.Methylobacteriaceae.Methylobacterium	3.52111	3.22811	0.00622286
	Bacteria.Proteobacteria.Gammaproteobacteria.Pseudomonadales.Pseudomonadaceae.Pseudomonas	3.56154	3.22561	0.00954841
	Bacteria.Proteobacteria.Gammaproteobacteria.Pseudomonadales.Moraxellaceae.Psychrobacter	3.62328	3.21878	0.00788142
	Bacteria.Firmicutes.Bacilli.Bacillales.Planococcaceae.Kurthia	3.64538	3.19201	0.00788142
	Bacteria.Actinobacteria.Actinobacteria.Actinomycetales.Microbacteriaceae.Leucobacter	3.39709	3.14386	0.00167511
	Bacteria.Firmicutes.Clostridia.Clostridiales._Tissierellaceae_.Gallicola	3.44194	3.12037	0.00788142
	Bacteria.Firmicutes.Clostridia.Clostridiales.Ruminococcaceae.Oscillospira	3.35454	3.11197	0.0383196
	Bacteria.Proteobacteria.Gammaproteobacteria.Aeromonadales.Aeromonadaceae.Oceanisphaera	2.47059	3.07028	0.0340977
	Bacteria.Proteobacteria.Betaproteobacteria.Burkholderiales.Alcaligenaceae.Alcaligenes	3.32068	3.06255	0.00788142
	Bacteria.Bacteroidetes.Sphingobacteriia.Sphingobacteriales.Sphingobacteriaceae.Sphingobacterium	3.23284	3.02055	0.000318538
Ctreat	Bacteria.Proteobacteria.Gammaproteobacteria	5.85072	5.28038	0.0445386
	Bacteria.Proteobacteria.Gammaproteobacteria.Enterobacteriales	5.8475	5.35383	0.0375736
	Bacteria.Proteobacteria.Gammaproteobacteria.Enterobacteriales.Enterobacteriaceae	5.8475	5.35383	0.0375736
	Bacteria.Firmicutes.Clostridia.Clostridiales.Clostridiaceae	5.02042	4.77316	0.0375736
	Bacteria.Firmicutes.Clostridia.Clostridiales.Clostridiaceae.Clostridium	5.01958	4.77429	0.0445386
	Bacteria.Proteobacteria.Gammaproteobacteria.Enterobacteriales.Enterobacteriaceae.Serratia	3.24903	3.06846	0.00705364
