# Supplementary material for: Necrotizing Enterocolitis and Intestinal Microbiota: The Timing of Disease and Combined Effects of Multiple Species
Source: Front Pediatr. 2021 May 3;9:657349. doi: 10.3389/fped.2021.657349 (PMC8126687; doi:10.3389/fped.2021.657349)
Supplement: Supplementary file 2 [file Table_2.XLS]

## Sheet: NECbirth-Cbirth代谢通路差异分析表metacyc
	pathway	Superclasses	description	logFC	SE	Pvalues	adjPvalues
NEC-control birth	PWY-6210	Degradation/Utilization/Assimilation → Aromatic Compound Degradation	2-aminophenol degradation	3.472	0.816	2.098e-05	0.00672
	PWY-6505	Superclasses: Degradation/Utilization/Assimilation → Amino Acid Degradation → Proteinogenic Amino Acid Degradation → L-tryptophan Degradation Superpathways	L-tryptophan degradation XII (Geobacillus)	3.114	0.7481	3.14e-05	0.00672
NEC-control when NEC diagnosis	PWY-5654	Superclasses: Degradation/Utilization/Assimilation → Carboxylate Degradation	2-amino-3-carboxymuconate semialdehyde degradation to 2-oxopentenoate	7.42	1.242	2.32e-09	5.84e-08
	PWY-6210	Superclasses: Degradation/Utilization/Assimilation → Aromatic Compound Degradation	2-aminophenol degradation	7.374	1.718	1.776e-05	0.00019
	PWY-5647	Degradation/Utilization/Assimilation → Aromatic Compound Degradation→ Nitroaromatic Compound Degradation → Nitrobenzoate Degradation → 2-Nitrobenzoate Degradation	2-nitrobenzoate degradation I	7.303	1.212	1.67e-09	4.47e-08
	PWY-5419	Degradation/Utilization/Assimilation → Aromatic Compound Degradation→ Catechol Degradation	catechol degradation to 2-oxopent-4-enoate II	7.231	0.9159	2.89e-15	1.77e-13
	PWY-5430	Degradation/Utilization/Assimilation → Aromatic Compound Degradation→ Benzoate Degradation	meta cleavage pathway of aromatic compounds	7.057	0.9078	7.55e-15	4.04e-13
	PWY-1622	Degradation/Utilization/Assimilation → C1 Compound Utilization and Assimilation → Formaldehyde Assimilation	formaldehyde assimilation I (serine pathway)	6.929	1.207	9.48e-09	2.03e-07
	PWY-5655	Degradation/Utilization/Assimilation → Amino Acid Degradation → Proteinogenic Amino Acid Degradation → L-tryptophan DegradationDegradation/Utilization/Assimilation → Amino Acid Degradation → Proteinogenic Amino Acid Degradation → L-tryptophan Degradation	L-tryptophan degradation IX	6.928	1.124	7e-10	2.31e-08
	PWY-5420	Degradation/Utilization/Assimilation → Aromatic Compound Degradation→ Catechol Degradation	catechol degradation II (meta-cleavage pathway)	6.924	0.8254	0	0
	PWY-6505	Superclasses: Degradation/Utilization/Assimilation → Amino Acid Degradation → Proteinogenic Amino Acid Degradation → L-tryptophan Degradation Superpathways	L-tryptophan degradation XII (Geobacillus)	6.912	1.55	8.159e-06	9.651e-05
	PWY-7374	Biosynthesis → Cofactor, Carrier, and Vitamin Biosynthesis → Carrier Biosynthesis → Electron Carrier Biosynthesis→ Quinol and Quinone Biosynthesis → 1,4-dihydroxy-6-naphthoate biosynthesis	1,4-dihydroxy-6-naphthoate biosynthesis I	6.861	1.164	3.76e-09	8.48e-08
	PWY-6992	Degradation/Utilization/Assimilation → Carbohydrate Degradation → Sugar Degradation	1,5-anhydrofructose degradation	6.211	1.69	0.0002384	0.001925
	PWY-6728	Generation of Precursor Metabolites and Energy	methylaspartate cycle	6.137	0.9358	5.45e-11	2.12e-09
	PWY-7371	Biosynthesis → Cofactor, Carrier, and Vitamin Biosynthesis → Carrier Biosynthesis → Electron Carrier Biosynthesis→ Quinol and Quinone Biosynthesis → 1,4-dihydroxy-6-naphthoate biosynthesis	1,4-dihydroxy-6-naphthoate biosynthesis II	6.112	0.8991	1.06e-11	4.54e-10
	CODH-PWY	Degradation/Utilization/Assimilation → C1 Compound Utilization and Assimilation C1→ CO2 Fixation→ Autotrophic CO2 Fixation	reductive acetyl coenzyme A pathway	5.984	1.173	3.37e-07	5.156e-06
	PWY-6263	Biosynthesis → Cofactor, Carrier, and Vitamin Biosynthesis → Carrier Biosynthesis → Electron Carrier Biosynthesis→ Quinol and Quinone Biosynthesis → Menaquinol Biosynthesis	superpathway of menaquinol-8 biosynthesis II	5.96	0.8565	3.44e-12	1.64e-10
	PWY-6397	Biosynthesis → Cell Structure Biosynthesis → Cell Wall Biosynthesis Glycan Pathways	mycolyl-arabinogalactan-peptidoglycan complex biosynthesis	5.587	1.288	1.447e-05	0.0001629
	P108-PWY	Generation of Precursor Metabolites and Energy → Fermentation→ Fermentation of Pyruvate → Pyruvate Fermentation to Propanoate Generation of Precursor Metabolites and Energy → Fermentation → Fermentation to Short-Chain Fatty Acids → Fermentation to Propanoate → Pyruvate Fermentation to Propanoate	pyruvate fermentation to propanoate I	5.361	1.345	6.725e-05	0.0006228
	PWY-5651	Degradation/Utilization/Assimilation → Amino Acid Degradation → Proteinogenic Amino Acid Degradation → L-tryptophan Degradation	L-tryptophan degradation to 2-amino-3-carboxymuconate semialdehyde	5.286	0.6563	8.88e-16	7.6e-14
	PWY-5183	Degradation/Utilization/Assimilation → Aromatic Compound Degradation→ Toluene Degradation Superpathways	superpathway of aerobic toluene degradation	5.205	0.649	1.11e-15	7.92e-14
	PWY-6478	Biosynthesis → Carbohydrate Biosynthesis → Sugar Biosynthesis → Sugar Nucleotide Biosynthesis → GDP-sugar Biosynthesis	GDP-D-glycero-&alpha;-D-manno-heptose biosynthesis	5.167	0.843	8.84e-10	2.52e-08
	NADSYN-PWY	Biosynthesis → Cofactor, Carrier, and Vitamin Biosynthesis → Carrier Biosynthesis → Electron Carrier Biosynthesis→ NAD Metabolism → NAD Biosynthesis Biosynthesis → Cofactor, Carrier, and Vitamin Biosynthesis → Enzyme Cofactor Biosynthesis→ NAD Biosynthesis Biosynthesis → Cofactor, Carrier, and Vitamin Biosynthesis → Enzyme Cofactor Biosynthesis → NAD Metabolism → NAD Biosynthesis	NAD biosynthesis II (from tryptophan)	5.146	0.6359	6.66e-16	7.13e-14
	PWY-6572	Degradation/Utilization/Assimilation → Carbohydrate Degradation → Polysaccharide Degradation → Glycosaminoglycan Degradation Degradation/Utilization/Assimilation → Polymeric Compound Degradation → Polysaccharide Degradation → Glycosaminoglycan Degradation	chondroitin sulfate degradation I (bacterial)	5.133	1.222	2.666e-05	0.0002662
	PWY-6641	Degradation/Utilization/Assimilation → Inorganic Nutrient Metabolism→ Sulfur Compound Metabolism → Sulfolactate Degradation	superpathway of sulfolactate degradation	4.843	1.221	7.33e-05	0.0006488
	P184-PWY	Degradation/Utilization/Assimilation → Aromatic Compound Degradation→ Protocatechuate Degradation	protocatechuate degradation I (meta-cleavage pathway)	4.639	0.9193	4.52e-07	6.67e-06
	P163-PWY	Degradation/Utilization/Assimilation → Amino Acid Degradation → Proteinogenic Amino Acid Degradation → L-lysine Degradation Degradation/Utilization/Assimilation → Carboxylate Degradation → Fermentation to Acetate Generation of Precursor Metabolites and Energy → Fermentation → Fermentation to Short-Chain Fatty Acids → Fermentation to Acetate Generation of Precursor Metabolites and Energy → Ferment…	L-lysine fermentation to acetate and butanoate	4.611	0.5397	0	0
	P162-PWY	Degradation/Utilization/Assimilation → Amino Acid Degradation → Proteinogenic Amino Acid Degradation → L-glutamate Degradation Degradation/Utilization/Assimilation → Carboxylate Degradation → Fermentation to Acetate Generation of Precursor Metabolites and Energy → Fermentation → Fermentation to Short-Chain Fatty Acids → Fermentation to Acetate Generation of Precursor Metabolites and Energy → Ferm…	L-glutamate degradation V (via hydroxyglutarate)	4.527	0.7945	1.21e-08	2.36e-07
	PWY-6338	Degradation/Utilization/Assimilation → Aromatic Compound Degradation → Vanillin Degradation Superpathways	superpathway of vanillin and vanillate degradation	4.479	0.8922	5.17e-07	6.918e-06
	PWY-7097	Degradation/Utilization/Assimilation → Aromatic Compound Degradation→ Vanillin Degradation	vanillin and vanillate degradation I	4.479	0.8922	5.17e-07	6.918e-06
	PWY-7098	Degradation/Utilization/Assimilation → Aromatic Compound Degradation→ Vanillin Degradation	vanillin and vanillate degradation II	4.467	0.8895	5.12e-07	6.918e-06
	P621-PWY	Degradation/Utilization/Assimilation → Degradation/Utilization/Assimilation - Other	nylon-6 oligomer degradation	4.457	1.345	0.0009231	0.006372
	PWY-5741	Generation of Precursor Metabolites and Energy	ethylmalonyl-CoA pathway	4.455	1.279	0.0004953	0.003719
	PWY-7090	Biosynthesis → Carbohydrate Biosynthesis → Sugar Biosynthesis → Sugar Nucleotide Biosynthesis → UDP-sugar Biosynthesis	UDP-2,3-diacetamido-2,3-dideoxy-&alpha;-D-mannuronate biosynthesis	4.301	0.8642	6.46e-07	8.384e-06
	P101-PWY	Biosynthesis → Amine and Polyamine Biosynthesis	ectoine biosynthesis	4.08	0.7793	1.64e-07	2.702e-06
	PWY-7376	Biosynthesis → Cofactor, Carrier, and Vitamin Biosynthesis → Enzyme Cofactor Biosynthesis → cob(II)yrinate a,c-diamide biosynthesis	cob(II)yrinate a,c-diamide biosynthesis II (late cobalt incorporation)	3.998	0.6717	2.64e-09	6.28e-08
	PWY-3661	Degradation/Utilization/Assimilation → Amine and Polyamine Degradation → Glycine Betaine Degradation	glycine betaine degradation I	3.923	0.7618	2.61e-07	4.144e-06
	PWY-7616	Degradation/Utilization/Assimilation → Alcohol Degradation Detoxification	methanol oxidation to carbon dioxide	3.763	0.6952	6.2e-08	1.062e-06
	P381-PWY	Biosynthesis → Cofactor, Carrier, and Vitamin Biosynthesis → Enzyme Cofactor Biosynthesis → Cobamide Biosynthesis → Cobamide de novo Biosynthesis → Adenosylcobamide Biosynthesis → Adenosylcobalamin de novo Biosynthesis	adenosylcobalamin biosynthesis II (late cobalt incorporation)	3.345	0.545	8.35e-10	2.52e-08
	PWY-1361	Degradation/Utilization/Assimilation → Aromatic Compound Degradation → Benzoyl-CoA Degradation	benzoyl-CoA degradation I (aerobic)	3.339	0.6998	1.827e-06	2.234e-05
	PWY-5005	Biosynthesis → Cofactor, Carrier, and Vitamin Biosynthesis → Enzyme Cofactor Biosynthesis → Biotin Biosynthesis	biotin biosynthesis II	3.123	1.058	0.003157	0.02145
	VALDEG-PWY	Degradation/Utilization/Assimilation → Amino Acid Degradation → Proteinogenic Amino Acid Degradation → L-valine Degradation	L-valine degradation I	3.122	0.5474	1.18e-08	2.36e-07
	SUCSYN-PWY	Biosynthesis → Carbohydrate Biosynthesis → Sugar Biosynthesis → Sucrose Biosynthesis Superpathways	sucrose biosynthesis I (from photosynthesis)	3.006	0.5479	4.09e-08	7.3e-07
	PWY-5532	Degradation/Utilization/Assimilation → Nucleoside and Nucleotide Degradation	adenosine nucleotides degradation IV	2.932	1.053	0.005367	0.0348
	PWY-5177	Degradation/Utilization/Assimilation → Carboxylate Degradation	glutaryl-CoA degradation	2.758	1.001	0.005854	0.0374
	PWY-6165	Biosynthesis → Aromatic Compound Biosynthesis → Chorismate Biosynthesis	chorismate biosynthesis II (archaea)	2.457	0.2106	0	0
	PWY-5507	Biosynthesis → Cofactor, Carrier, and Vitamin Biosynthesis → Enzyme Cofactor Biosynthesis → Cobamide Biosynthesis → Cobamide de novo Biosynthesis → Adenosylcobamide Biosynthesis → Adenosylcobalamin de novo Biosynthesis	adenosylcobalamin biosynthesis I (early cobalt insertion)	2.335	0.7927	0.003217	0.02151
	PWY-7347	Biosynthesis → Carbohydrate Biosynthesis → Sugar Biosynthesis → Sucrose Biosynthesis	sucrose biosynthesis III	2.143	0.5168	3.37e-05	0.0003279
	PWY-1541	Degradation/Utilization/Assimilation → Inorganic Nutrient Metabolism → Nitrogen Compound Metabolism → Taurine Degradation Degradation/Utilization/Assimilation → Inorganic Nutrient Metabolism → Sulfur Compound Metabolism → Taurine Degradation	superpathway of taurine degradation	2.127	0.3441	6.37e-10	2.27e-08
	P341-PWY	Generation of Precursor Metabolites and Energy → Glycolysis	glycolysis V (Pyrococcus)	2.108	0.7673	0.005999	0.03776
	PWY-5531	Biosynthesis → Tetrapyrrole Biosynthesis → Porphyrin Compound Biosynthesis → Chlorophyll Biosynthesis → Chlorophyllide a Biosynthesis	chlorophyllide a biosynthesis II (anaerobic)	1.977	0.5566	0.000383	0.002928
	PWY-7159	Biosynthesis → Tetrapyrrole Biosynthesis → Porphyrin Compound Biosynthesis→ Chlorophyll Biosynthesis → Chlorophyllide a Biosynthesis	chlorophyllide a biosynthesis III (aerobic, light independent)	1.977	0.5566	0.000383	0.002928
